# Supplementary material for: Acute Levodopa Challenge in Atypical Parkinsonism: Comprehensive Analysis of Individual Motor Responses
Source: Brain Sci. 2024 Sep 29;14(10):991. doi: 10.3390/brainsci14100991 (PMC11506334; doi:10.3390/brainsci14100991)
Supplement: Supplementary file 1 [file brainsci-14-00991-s001.zip]

Archive with 1 entries (1 files):
- brainsci-3204652-supplementary.pdf
